# Supplementary material for: Acanthamoeba castellanii Genotype T4: Inhibition of Proteases Activity and Cytopathic Effect by Bovine Apo-Lactoferrin
Source: Microorganisms. 2023 Mar 9;11(3):708. doi: 10.3390/microorganisms11030708 (PMC10059889; doi:10.3390/microorganisms11030708)
Supplement: Supplementary file 1 [file microorganisms-11-00708-s001.zip]

Archive with 1 entries (1 files):
- microorganisms-2202097-supplementary.pdf
